# Supplementary material for: The anti-tumor effect of trifluridine via induction of aberrant mitosis is unaffected by mutations modulating p53 activity
Source: Cell Death Discov. 2024 Jul 2;10:307. doi: 10.1038/s41420-024-02083-3 (PMC11219725; doi:10.1038/s41420-024-02083-3)
Supplement: Supplementary file 2 — Supplementary Table [file 41420_2024_2083_MOESM2_ESM.xlsx]

## Sheet: Supplemental Table 1. 
Supplemental Table 1. Gene ontology (GO) functional annotations between p53 KO and GoF cells
Term	Count	P-Value	Fold Enrichment
amino acid transport complex	2	0.021	92.4
MUTAGEN:L->R: Decreases the interaction with CD4.	2	0.022	90.2
MUTAGEN:Missing: Nearly abolishes leucine transport activity.	2	0.022	90.2
regulation of lung blood pressure	2	0.022	89.6
antigen processing and presentation of endogenous peptide antigen via MHC class II	2	0.022	89.6
Stonin	2	0.022	88
Ribosomal_S10	2	0.032	60.9
DOMAIN:SHD	2	0.033	60.1
DOMAIN:Small ribosomal subunit protein uS10	2	0.033	60.1
methionine transport	2	0.033	59.7
myeloid dendritic cell antigen processing and presentation	2	0.033	59.7
L-histidine transport	2	0.033	59.7
L-leucine import into cell	2	0.033	59.7
valine transport	2	0.033	59.7
leucine import across plasma membrane	2	0.033	59.7
tyrosine transport	2	0.033	59.7
SHD_dom	2	0.034	58.7
Ribosomal_uS10_dom	2	0.034	58.7
Ribosomal_uS10_dom_sf	2	0.034	58.7
Stonin	2	0.038	51.1
isoleucine transport	2	0.044	44.8
phenylalanine transport	2	0.044	44.8
positive regulation of CD4-positive, alpha-beta T cell activation	2	0.044	44.8
regulation of T-helper cell differentiation	2	0.044	44.8
aromatic amino acid transmembrane transporter activity	2	0.046	42.3
branching involved in prostate gland morphogenesis	2	0.054	35.8
positive regulation of CD4-positive, CD25-positive, alpha-beta regulatory T cell differentiation	2	0.054	35.8
epithelial cell proliferation involved in salivary gland morphogenesis	2	0.054	35.8
DNA translocase activity	2	0.057	33.9
syndecan binding	2	0.057	33.9
pyramidal neuron development	3	0.0042	29.9
positive regulation of transcription from RNA polymerase II promoter in response to stress	2	0.065	29.9
negative regulation of striated muscle tissue development	2	0.065	29.9
regulation of tissue remodeling	2	0.065	29.9
tryptophan transport	2	0.065	29.9
L-leucine transmembrane transporter activity	2	0.069	28.2
Inhibitor_I29	2	0.074	26.1
DOMAIN:Cathepsin propeptide inhibitor	2	0.075	25.8
membranous septum morphogenesis	2	0.086	22.4
38.Cell_cycle_arrest_and_apoptosis_ceramide	2	0.075	22.2
Peptidase_C1A_papain-like	2	0.087	22
Prot_inhib_I29	2	0.087	22
Pyrimidine biosynthesis	2	0.092	20.7
positive regulation of memory T cell differentiation	2	0.096	19.9
negative regulation of vasoconstriction	2	0.096	19.9
mitral valve morphogenesis	2	0.096	19.9
Bystander B Cell Activation	3	0.0096	18.7
Antigen Processing and Presentation	3	0.014	15.3
clathrin adaptor activity	3	0.019	14.1
glial cell projection	3	0.019	13.9
Antigen Dependent B Cell Activation	3	0.02	12.9
clathrin-dependent endocytosis	4	0.0036	12.8
regulation of myelination	3	0.022	12.8
regulation of neuron apoptotic process	3	0.022	12.8
REPEAT:Spectrin 3	3	0.024	12.3
positive regulation of heart rate	3	0.025	12.2
release of cytochrome c from mitochondria	3	0.027	11.7
antigen processing and presentation of exogenous peptide antigen via MHC class II	4	0.0048	11.6
embryonic organ development	4	0.0053	11.2
cysteine-type endopeptidase activator activity involved in apoptotic process	3	0.03	11
REPEAT:Spectrin 2	3	0.033	10.4
REPEAT:Spectrin 1	3	0.033	10.4
positive regulation of apoptotic signaling pathway	4	0.0068	10.2
positive regulation of intrinsic apoptotic signaling pathway	4	0.008	9.7
negative regulation of cellular senescence	3	0.038	9.6
protein targeting to mitochondrion	3	0.038	9.6
positive regulation of neuron apoptotic process	6	0.00078	8.3
Flemming body	3	0.052	8.2
mitophagy	4	0.013	8.1
cytosolic small ribosomal subunit	4	0.013	8
Y branching of actin filaments	3	0.049	8
SNF2_N	3	0.053	8
SNF2-like_sf	3	0.053	8
intracellular receptor signaling pathway	3	0.055	7.9
extrinsic apoptotic signaling pathway in absence of ligand	3	0.055	7.9
RGS	3	0.055	7.8
intrinsic apoptotic signaling pathway in response to endoplasmic reticulum stress	3	0.058	7.7
positive regulation of mitotic cell cycle	3	0.058	7.7
antigen processing and presentation	4	0.015	7.6
DOMAIN:RGS	3	0.06	7.5
DOMAIN:WW	4	0.017	7.4
WW	4	0.017	7.3
Aldolase_TIM	4	0.017	7.3
WW_dom_sf	4	0.017	7.3
positive regulation of cell division	4	0.017	7.3
RGS	3	0.062	7.3
determination of adult lifespan	3	0.064	7.3
positive regulation of T cell mediated cytotoxicity	3	0.064	7.3
positive regulation of cell cycle	3	0.064	7.3
ribonucleoprotein complex binding	3	0.064	7.3
ribosomal small subunit biogenesis	6	0.0015	7.2
negative regulation of signal transduction	4	0.018	7.2
limb development	3	0.067	7.1
RGS_subdomain_2	3	0.069	7
receptor internalization	4	0.02	6.9
WW_dom	4	0.021	6.8
RGS_sf	3	0.072	6.8
blood vessel remodeling	3	0.073	6.7
basal plasma membrane	5	0.0069	6.6
positive regulation of cytokinesis	3	0.076	6.6
RNA polymerase II transcription factor activity, ligand-activated sequence-specific DNA binding	4	0.026	6.3
small-subunit processome	5	0.0088	6.2
Signal transduction inhibitor	4	0.026	6.2
somitogenesis	3	0.083	6.2
KISc	3	0.086	6.1
cysteine-type peptidase activity	3	0.087	6
DOMAIN:Kinesin motor	3	0.088	6
DOMAIN:Nuclear receptor	3	0.088	6
ZnF_C4	3	0.089	6
positive regulation of cysteine-type endopeptidase activity involved in apoptotic process	3	0.089	6
ZN_FING:NR C4-type	3	0.092	5.9
DNA_BIND:Nuclear receptor	3	0.092	5.9
Kinesin_motor_dom	3	0.092	5.9
cellular response to hypoxia	9	0.00017	5.8
lung alveolus development	3	0.093	5.8
heterochromatin	3	0.094	5.8
Znf_hrmn_rcpt	3	0.095	5.7
HOLI	3	0.095	5.7
regulation of G-protein coupled receptor protein signaling pathway	3	0.096	5.7
Arginine and proline metabolism	4	0.034	5.6
DOMAIN:NR LBD	3	0.098	5.6
MHC_I/II-like_Ag-recog	3	0.099	5.6
clathrin-coated endocytic vesicle membrane	4	0.041	5.2
Central carbon metabolism in cancer	5	0.017	5
cytoplasmic translation	5	0.018	5
cytosolic ribosome	5	0.018	5
cellular response to starvation	4	0.054	4.7
CROSSLNK:Glycyl lysine isopeptide (Lys-Gly) (interchain with G-Cter in ubiquitin)	15	5.3e-06	4.6
positive regulation of sequence-specific DNA binding transcription factor activity	5	0.024	4.6
Rheumatoid arthritis	6	0.01	4.5
positive regulation of autophagy	4	0.063	4.4
response to estradiol	4	0.063	4.4
Glycolysis / Gluconeogenesis	4	0.07	4.2
blood coagulation	4	0.071	4.2
Apoptosis	8	0.0032	4.1
SAM-dependent_MTases_sf	6	0.02	3.9
phosphatidylinositol-4,5-bisphosphate binding	4	0.081	3.9
macromolecular complex assembly	6	0.021	3.8
structural constituent of cytoskeleton	5	0.041	3.8
S-adenosylmethionine-dependent methyltransferase activity	4	0.085	3.8
lysosomal lumen	4	0.089	3.8
TOPO_DOM:Mitochondrial matrix	4	0.09	3.8
Non-alcoholic fatty liver disease	8	0.0065	3.6
melanosome	4	0.098	3.6
osteoblast differentiation	5	0.053	3.5
positive regulation of protein phosphorylation	8	0.0099	3.4
rRNA processing	5	0.059	3.4
Mitophagy - animal	5	0.059	3.4
positive regulation of apoptotic process	12	0.00097	3.3
endosome membrane	10	0.004	3.2
Ribosomal protein	8	0.013	3.2
early endosome membrane	7	0.022	3.2
TOPO_DOM:Mitochondrial intermembrane	5	0.073	3.2
mTOR signaling pathway	7	0.023	3.1
Ribonucleoprotein	12	0.0022	3
Mitochondrion inner membrane	12	0.0024	3
protein autophosphorylation	5	0.085	3
negative regulation of canonical Wnt signaling pathway	5	0.086	3
cadherin binding	11	0.0047	2.9
transcription regulatory region sequence-specific DNA binding	8	0.022	2.9
Ribosome	7	0.034	2.9
AMPK signaling pathway	5	0.093	2.9
mitochondrial inner membrane	15	0.001	2.8
lysosomal membrane	12	0.0039	2.8
in utero embryonic development	7	0.037	2.8
Phagosome	6	0.065	2.8
Lysosome	13	0.0034	2.7
RNA polymerase II sequence-specific DNA binding transcription factor binding	6	0.068	2.7
structural constituent of ribosome	6	0.071	2.7
Microtubule	9	0.022	2.6
Autophagy - animal	6	0.085	2.5
translation	6	0.092	2.5
PH	7	0.07	2.4
mitochondrion	36	4e-06	2.3
PI3K-Akt signaling pathway	12	0.013	2.3
Human papillomavirus infection	11	0.019	2.3
Shigellosis	8	0.062	2.3
microtubule	8	0.064	2.3
ribonucleoprotein complex	7	0.086	2.3
focal adhesion	10	0.043	2.2
DOMAIN:PH	7	0.093	2.2
PH_domain	7	0.094	2.2
Transit peptide	12	0.031	2.1
apical plasma membrane	9	0.071	2.1
Repressor	16	0.015	2
cell surface	14	0.023	2
sequence-specific double-stranded DNA binding	13	0.033	2
apoptotic process	13	0.034	2
enzyme binding	9	0.075	2
cell cycle	8	0.098	2
Host-virus interaction	16	0.017	1.9
phosphorylation	13	0.046	1.9
chromatin binding	11	0.062	1.9
extracellular exosome	43	0.00024	1.8
Mitochondrion	29	0.0021	1.8
RNA binding	31	0.0023	1.8
intracellular membrane-bounded organelle	18	0.02	1.8
ACT_SITE:Proton acceptor	17	0.034	1.8
Apoptosis	12	0.066	1.8
ATP-binding	29	0.0042	1.7
ATP binding	31	0.0043	1.7
positive regulation of transcription from RNA polymerase II promoter	23	0.019	1.7
Kinase	16	0.055	1.7
cytosol	95	3.9e-07	1.6
nucleoplasm	68	5.9e-05	1.6
Cytoskeleton	26	0.021	1.6
P-loop_NTPase	17	0.057	1.6
negative regulation of transcription from RNA polymerase II promoter	18	0.059	1.6
Acetylation	70	0.00024	1.5
Nucleotide-binding	35	0.0039	1.5
Isopeptide bond	38	0.0091	1.5
chromatin	18	0.085	1.5
Ubl conjugation	52	0.0047	1.4
cytoplasm	82	0.0017	1.3
membrane	79	0.0052	1.3
protein binding	184	2.7e-07	1.2
Phosphoprotein	138	0.00017	1.2
nucleus	77	0.058	1.2
COMPBIAS:Basic and acidic residues	73	0.09	1.2

## Sheet: Supplemental Table 2. Primer, g
	Supplemental Table 2. Primer, gRNA and siRNA sequences
	Primer	Sequence (5'-3')	Application
	TP53 R175 sgRNA sense	CACCGGCAGTCACAGCACATGACGG	gRNA for pX330
	TP53 R175 sgRNA antisense	AAACCCGTCATGTGCTGTGACTGCC
	TP53 R248 sgRNA sense	CACCGGTGTAACAGTTCCTGCATGGG
	TP53 R248 sgRNA antisense	AAACCCCATGCAGGAACTGTTACACC
	LoxP_PGK pro_F	ATCGATAAGCTTGATGGATCCTAACGCGTCGATCATATTCAATAAC	PCR to construct donor vectors using In-Fusion cloning system
	LoxP_PGK pro_R	GCTAGCGGTAAGCTTCAGCTGCTCG
	PGK ter_LoxP_F	GCTAGCCGCCCGCCCCACGACCCGC
	PGK ter_LoxP_R	CTGCAGGAATTCGATGGATCCTAGTGAACCTCTTCGAGGGAC
	Neo cassette_F	AAGCTTACCGCTAGCATGATTGAAC
	Neo cassette_R	GGGCGGGCGGCTAGCTCAGAAGAAC
	Puro cassette_F	AAGCTTACCGCTAGCATGACCGAGT
	Puro cassette_R	GGGCGGGCGGCTAGCTCAGGCACCG
	R175 up S_F	GCAGCCCGGGGGATCCCTTAGGAGGCTGAGGTGGGAAGATC
	R175 up S_R	CGACGCGTTAGGATCCCCTGTCGTCCTCCAGCCCCAGCT
	R175 down S_F	AGGTTCACTAGGATCCTGGTTGCCCAGGGTCCCCAGGCCT
	R175 down S_R	TAGAACTAGTGGATCCCTAATTTTITITTGTATTTTTCAGT
	R248 up S_F	GCAGCCCGGGGGATCCAGTGGCTCATGCCGIAATCCCAGC
	R248 up S_R	CGACGCGTTAGGATCCCAGTGGCAGGGGGCAAGTGGCT
	R248 down S_F	AGGTICACTAGGATCCCTGCTGTGCCCCAGCCCTGCTIG
	R248 down S_R	TAGAACTAGTGGATCCGCATAACTGCACCCTIGGCCCC
	TP53_F	TACCAGGGCAGCTACGGTTT	Site-specific Mutagenesis by Overlap Extension
	TP53_R	ACTGGGGAGGCAGAGTTAGG
	p53 R175H_F	GGAGGTTGTGAGGCACTGCCCCCACCATG
	p53 R175H_R	CATGGTGGGGGCAGTGCCTCACAACCTCC
	p53 R248Q_F	GGGCGGCATGAACCAGAGGCCCATCCTCA
	p53 R248Q_R	TGAGGATGGGCCTCTGGTTCATGCCGCCC
	QC175_F	CATGGCCATCTACAAGCAAAGTCAACATATGACAGAAGTTGTGAGGCACT	QuickChange Lightning Site-Directed Mutagenesis Kit
	QC175_R	AGTGCCTCACAACTTCTGTCATATGTTGACTTTGCTTGTAGATGGCCATG
	QC248_F	CACTACAACTACATGTGCAATTCAAGTTGTATGGGCGGCATGAACCAGAG
	QC248_R	CTCTGGTTCATGCCGCCCATACAACTTGAATTGCACATGTAGTTGTAGTG
	p21_F	AGCGATGGAACTTCGACTTTG	Quantitative RT-PCR
	p21_R	CGAAGTCACCCTCCAGTGGT
	MDM2_F	AAATGAATCCCCCCCTTCC
	MDM2_R	CACGAAGGGCCCAACATCT
	β-actin_F	CTGGCACCACACCTTCTACAATG
	β-actin_R	GGCGTACAGGGATAGCACAGC

## Sheet: Supplemental Table 3. The list 
	Supplemental Table 3. The list of antibodies used in this study
	Experiment	Antigen	Supplier	Cat #	Dilution
	Western blot	p53	abcam	ab32389	1:1,000
		p21	Cell Signaling Technology	2947	1:10,000
		DDDDK(FLAG)	MBL	PM020	1:1,000
		PARP	Cell Signaling Technology	9542	1:1,000
		Cleaved PARP	Cell Signaling Technology	5625	1:1,000
		Caspase 3	Cell Signaling Technology	9508	1:1,000
		Cleaved Caspase 3	Cell Signaling Technology	9664	1:1,000
		β-actin	Sigma	A5316	1:5,000
	Immunofluorescence	Pericentrin	abcam	ab4448	1:500
		γH2AX	abcam	ab81299	1:200
		RPA32	abcam	ab2175	1:200
		53BP1	BD Bioscience	612523	1:200
		MDC1	abcam	ab50003	1:200
		Centromere (ACA)	Immunovision	HCT-0100	1:10,000
		Cyclin B1	Merk Millipore	05-373	1:500
		α-tubulin	Sigma	T6199	1:2,000
		Lamin A/C	abcam	ab238303	1:1,000
		Lamin B1	abcam	ab16048	1:200
